# Supplementary material for: Prevalence, Toxigenicity and Antimicrobial Resistance of Staphylococcus aureus from Animal-Derived Food Products in the Kostanay Region, Kazakhstan: A Genotypic–Phenotypic Concordance Study
Source: Vet Sci. 2026 Jul 15;13(7):687. doi: 10.3390/vetsci13070687 (PMC13431563; doi:10.3390/vetsci13070687)
Supplement: Supplementary file 1 [file vetsci-13-00687-s001.zip › Table S1.xlsx]

## Sheet: Supp Table S1
Table S1. Disk contents, manufacturers, interpretative standards, zone-diameter criteria, and quality-control ranges for antimicrobial susceptibility testing.
Class	Antimicrobial agent	Disk content	Manufacturer	R	I	S	Interpretative standard	QC organism / range
β-lactams	Ampicillin	10 µg	HiMedia, India	≤28	–	≥29	HiMedia product insert (MI)	CLSI M100, ATCC 25923: 27–35
β-lactams	Amoxicillin	25 µg	Pasteur Research Institute, Russia	≤14	15–20	≥21	Pasteur RI product insert (MI)	HiMedia insert, ATCC 25923: 28–36
β-lactams	Benzylpenicillin	1 IU	Pasteur Research Institute, Russia	<26	–	≥26	EUCAST v16.0	Not specified
β-lactams	Cefoperazone	75 µg	Pasteur Research Institute, Russia	≤15	16–20	≥21	Pasteur RI product insert (MI)	HiMedia insert, ATCC 25923: 23–30
β-lactams	Cefoxitin	30 µg	HiMedia, India	<22	–	≥22	EUCAST v16.0	Not specified
Tetracyclines	Tetracycline	30 µg	HiMedia, India	<22	–	≥22	EUCAST v16.0	CLSI M100, ATCC 25923: 24–30
Tetracyclines	Doxycycline	30 µg	HiMedia, India	≤12	13–15	≥16	HiMedia product insert (MI)	Not specified
Macrolides	Erythromycin	15 µg	HiMedia, India	<21	–	≥21	EUCAST v16.0	CLSI M100, ATCC 25923: 22–30
Macrolides	Tylosin	30 µg	Pasteur Research Institute, Russia	≤13	14–20	≥21	Pasteur RI product insert (MI)	Not specified
Aminoglycosides	Streptomycin	10 µg	Pasteur Research Institute, Russia	≤11	12–14	≥15	Pasteur RI product insert (MI)	Not specified
Aminoglycosides	Kanamycin	30 µg	HiMedia, India	≤13	14–17	≥18	HiMedia product insert (MI)	CLSI M100, ATCC 25923: 19–26
Aminoglycosides	Neomycin	30 µg	Pasteur Research Institute, Russia	≤12	13–16	≥17	Pasteur RI product insert (MI)	Not specified
Aminoglycosides	Gentamicin	10 µg	HiMedia, India	<18	–	≥18	EUCAST v16.0	CLSI M100, ATCC 25923: 19–27
Sulfonamides	Sulfamethoxazole/trimethoprim	1.25/23.75 µg	Pasteur Research Institute, Russia	<24	–	≥24	EUCAST v16.0	CLSI M100, ATCC 25923: 24–32
Fluoroquinolones	Ciprofloxacin	5 µg	HiMedia, India	<17	17–49*	≥50	EUCAST v16.0	Not specified
Fluoroquinolones	Norfloxacin (fluoroquinolone-class screening agent)	10 µg	HiMedia, India	<17	–	≥17	EUCAST v16.0	Not specified
Staphylococcus aureus ATCC 25923 was used as the quality-control strain for disk diffusion testing. Quality-control zone diameter ranges were interpreted according to CLSI M100 where available; otherwise, manufacturer-recommended QC ranges were used. *For ciprofloxacin in Staphylococcus aureus, EUCAST v16.0 reports bracketed ECOFF-based zone-diameter values, with zones ≥50 mm corresponding to wil…
