# Supplementary material for: Prevalence, Toxigenicity and Antimicrobial Resistance of Staphylococcus aureus from Animal-Derived Food Products in the Kostanay Region, Kazakhstan: A Genotypic–Phenotypic Concordance Study
Source: Vet Sci. 2026 Jul 15;13(7):687. doi: 10.3390/vetsci13070687 (PMC13431563; doi:10.3390/vetsci13070687)
Supplement: Supplementary file 1 [file vetsci-13-00687-s001.zip › Table S2.xlsx]

## Sheet: Isolate-level data
Table S2. Isolate-level dataset for all 84 confirmed S. aureus isolates.
Isolate identification			Antimicrobial susceptibility category (R/I/S)																Resistance genes (PCR, 1 = detected)									Enterotoxin ELISA (1 = positive)					Enterotoxin genes (PCR, 1 = detected)							Derived classification
Isolate No.	Product category (source)	Collection site	Ampicillin	Amoxicillin	Benzylpenicillin	Cefoperazone	Cefoxitin	Tetracycline	Doxycycline	Erythromycin	Tylosin	Streptomycin	Kanamycin	Neomycin	Gentamicin	SMX/TMP	Ciprofloxacin	Norfloxacin	blaZ	mecA	tet(K)	tetM	ermC	msrA	aac(6')-aph(2'')	aph(3')	dfrG	SEA	SEB	SEC	SED	SEE	sea	seb	sec	sed	see	seg	sei	No. of resistant classes	MDR status	MRSA / BORSA classification
1	Meat products	Kostanay, Solnechny market	R	I	R	S	R	S	S	S	S	S	S	S	S	S	S	S	1	0	0	0	0	0	0	0	0	0	0	0	0	0	0	0	0	0	0	1	1	1	No	Putative BORSA-like phenotype
2	Raw cow's milk	Kostanay region, TOO Olzha-Agro	R	S	S	S	S	S	S	S	S	S	S	S	S	S	S	S	0	0	0	0	0	0	0	0	0	0	0	0	0	1	0	0	0	0	0	0	0	1	No	Not applicable (cefoxitin non-resistant)
3	Raw cow's milk	Kostanay region, TOO Olzha-Agro	S	S	S	S	S	R	I	R	R	S	I	I	S	S	I	S	0	0	1	0	0	0	0	0	0	1	1	1	1	0	0	0	0	0	0	0	0	2	No	Not applicable (cefoxitin non-resistant)
4	Poultry meat	Kostanay, Balapan store	R	I	R	S	S	R	R	S	S	S	S	S	S	S	S	S	1	0	1	1	1	0	0	0	0	1	1	1	1	1	0	0	0	0	0	0	0	2	No	Not applicable (cefoxitin non-resistant)
5	Raw cow's milk	Kostanay region, Zarechny settlement	R	I	R	S	S	R	R	S	S	S	S	S	S	S	S	S	1	0	1	1	1	0	0	0	0	0	0	0	1	0	0	0	0	0	0	0	0	2	No	Not applicable (cefoxitin non-resistant)
6	Beef	Kostanay region, Fedorovka	R	R	R	I	R	S	S	S	S	S	S	S	S	S	I	S	1	1	1	0	0	1	0	0	1	0	0	0	0	0	0	0	0	0	0	1	1	1	No	MRSA
7	Poultry meat	Karabalyk settlement	R	I	R	S	R	R	S	R	R	S	R	R	S	S	I	S	1	1	1	0	1	1	1	1	0	0	0	0	0	0	0	1	0	0	0	1	0	4	Yes	MRSA
8	Raw cow's milk	TOO "S-Agro-Borovskoe"	R	I	R	I	S	S	S	S	S	S	S	S	S	S	I	S	1	0	0	0	0	0	0	0	0	0	0	0	0	0	0	0	0	0	0	0	0	1	No	Not applicable (cefoxitin non-resistant)
9	Raw cow's milk	TOO "S-Agro-Borovskoe"	R	S	R	S	S	S	S	S	I	S	S	S	S	S	I	S	1	0	0	0	0	0	0	0	0	0	0	0	0	0	0	0	0	0	0	0	0	1	No	Not applicable (cefoxitin non-resistant)
10	Raw cow's milk	TOO "S-Agro-Borovskoe"	S	S	S	S	S	S	S	S	I	S	S	S	S	S	I	S	0	0	1	0	0	0	0	0	0	0	0	0	0	0	0	0	0	0	0	0	0	0	No	Not applicable (cefoxitin non-resistant)
11	Raw cow's milk	TOO "S-Agro-Borovskoe"	S	S	S	S	S	S	S	S	I	S	I	I	S	S	I	S	0	0	1	0	0	0	0	0	0	0	0	0	1	1	0	0	0	0	0	0	0	0	No	Not applicable (cefoxitin non-resistant)
12	Dairy products	Mendykara district, private household farm	R	I	R	R	S	R	I	S	S	S	S	S	S	S	I	S	1	0	1	1	1	0	0	0	0	1	0	0	0	0	0	0	0	0	0	0	0	2	No	Not applicable (cefoxitin non-resistant)
13	Poultry meat	Kostanay, Solnechny market	R	S	R	S	S	R	R	R	R	S	S	S	S	S	R	R	1	0	1	1	1	0	0	0	0	1	1	1	1	1	1	0	0	0	0	0	0	4	Yes	Not applicable (cefoxitin non-resistant)
14	Beef	Karabalyk market	R	S	S	S	S	S	S	S	S	S	S	S	S	S	I	S	0	0	1	0	0	0	0	0	0	0	0	0	0	0	0	0	0	0	0	0	0	1	No	Not applicable (cefoxitin non-resistant)
15	Poultry meat	Kostanay, Store No. 15	R	S	S	S	S	S	S	S	S	S	S	S	S	S	I	S	0	0	1	0	0	0	0	0	0	0	0	0	0	0	0	0	0	0	0	0	0	1	No	Not applicable (cefoxitin non-resistant)
16	Raw cow's milk	TOO "S-Agro-Borovskoe"	S	S	S	S	S	S	S	S	S	S	S	S	S	S	I	S	0	0	0	0	0	0	0	0	0	0	0	0	0	0	0	0	0	0	0	0	0	0	No	Not applicable (cefoxitin non-resistant)
17	Raw cow's milk	TOO "S-Agro-Borovskoe"	S	S	S	R	S	S	S	S	I	S	S	S	S	S	I	S	1	0	1	0	0	0	0	0	0	0	0	0	0	0	0	0	0	0	0	0	0	1	No	Not applicable (cefoxitin non-resistant)
18	Raw cow's milk	TOO "S-Agro-Borovskoe"	S	S	S	S	S	S	S	S	I	S	S	S	S	S	I	S	0	0	0	0	0	1	0	0	0	0	0	0	0	0	0	0	0	0	0	0	0	0	No	Not applicable (cefoxitin non-resistant)
19	Raw cow's milk	TOO "S-Agro-Borovskoe"	S	S	S	S	S	S	S	S	I	S	S	S	S	S	I	S	1	0	1	0	0	0	0	0	0	0	0	0	0	0	0	0	0	0	0	0	0	0	No	Not applicable (cefoxitin non-resistant)
20	Dairy products	Kostanay region, B. Maylin district	S	S	S	S	S	S	S	S	S	S	S	S	S	S	I	S	0	0	0	0	0	1	0	0	0	0	0	0	0	1	0	0	0	0	1	0	0	0	No	Not applicable (cefoxitin non-resistant)
21	Horse meat	Kostanay Central Market	S	S	S	S	S	S	S	S	S	S	S	S	S	S	I	S	1	0	0	0	0	0	0	0	0	0	0	0	1	0	0	0	0	0	0	0	0	0	No	Not applicable (cefoxitin non-resistant)
22	Poultry meat	Kostanay, Solnechny market	R	I	R	I	R	S	S	S	S	S	S	S	S	S	I	S	1	0	0	0	0	0	0	0	0	0	0	0	0	0	0	0	0	0	0	0	0	1	No	Putative BORSA-like phenotype
23	Poultry meat	Tobol settlement, B. Maylin district, Absolut store	S	S	S	S	R	S	S	S	S	S	S	S	S	S	I	S	0	0	1	0	0	0	0	0	0	0	0	0	0	0	0	0	0	0	0	0	0	1	No	Putative BORSA-like phenotype
24	Meat products	Kostanay region, Karabalyk	R	S	R	S	S	S	S	S	I	S	S	S	S	S	I	S	1	0	0	0	0	0	0	0	0	0	0	0	0	0	0	0	0	0	0	0	0	1	No	Not applicable (cefoxitin non-resistant)
25	Raw cow's milk	TOO Bek+	R	R	R	S	R	R	R	R	R	S	I	S	S	R	I	S	1	0	1	1	1	1	0	0	1	0	0	0	0	0	0	0	0	0	0	0	0	4	Yes	Putative BORSA-like phenotype
26	Raw cow's milk	TOO Bek+	R	I	R	I	S	S	S	R	R	S	S	S	S	S	I	S	1	0	0	0	1	0	0	0	0	1	1	1	0	0	0	0	1	0	0	0	0	2	No	Not applicable (cefoxitin non-resistant)
27	Raw cow's milk	TOO Bek+	R	R	R	S	R	R	R	R	R	S	S	S	S	S	I	S	1	0	1	1	1	1	0	0	0	0	0	0	0	0	0	0	0	0	0	0	0	3	Yes	Putative BORSA-like phenotype
28	Raw cow's milk	Bolshaya Churakovka	R	S	R	I	R	R	R	R	R	S	S	S	S	R	I	S	0	0	1	1	1	0	0	0	0	0	0	0	0	0	0	0	0	0	0	1	0	4	Yes	Putative BORSA-like phenotype
29	Raw cow's milk	TOO "S-Agro-Borovskoe"	S	S	S	S	S	S	S	S	S	S	S	S	S	S	I	S	0	0	1	0	0	0	0	0	0	0	0	0	0	0	0	0	0	0	0	0	0	0	No	Not applicable (cefoxitin non-resistant)
30	Raw cow's milk	Bolshaya Churakovka	R	R	R	I	R	R	R	R	R	S	R	S	S	R	I	S	1	0	0	1	1	0	0	0	0	0	0	1	0	0	0	0	0	0	0	0	0	5	Yes	Putative BORSA-like phenotype
31	Raw cow's milk	TOO "S-Agro-Borovskoe"	R	I	R	R	S	S	S	S	S	S	S	S	S	S	I	S	1	0	1	0	0	0	0	0	0	0	0	0	0	0	0	0	0	0	0	0	0	1	No	Not applicable (cefoxitin non-resistant)
32	Raw cow's milk	Bolshaya Churakovka	R	R	R	R	R	R	R	R	R	S	I	S	S	R	I	S	0	0	1	1	1	0	0	0	0	0	0	0	0	0	0	0	0	0	0	0	0	4	Yes	Putative BORSA-like phenotype
33	Raw cow's milk	TOO "S-Agro-Borovskoe"	S	S	S	S	S	S	S	S	I	S	S	S	S	S	I	S	0	0	1	0	0	0	0	0	0	0	0	0	0	0	0	0	0	0	0	1	1	0	No	Not applicable (cefoxitin non-resistant)
34	Beef	Kostanay region, Mendykara district	S	S	S	S	S	S	S	S	S	S	S	S	S	S	I	S	1	0	0	0	0	0	0	0	0	0	0	0	0	0	0	0	0	0	0	0	0	0	No	Not applicable (cefoxitin non-resistant)
35	Beef	Kostanay region, Mendykara district	R	I	R	I	S	R	I	S	S	S	S	S	S	S	I	S	0	0	1	1	1	0	0	0	0	1	1	1	0	0	1	0	0	0	0	0	0	2	No	Not applicable (cefoxitin non-resistant)
36	Meat products	Kostanay region, Mendykara district	R	I	R	S	S	R	I	S	S	S	S	S	S	S	I	S	0	0	0	0	0	0	0	0	0	0	0	0	0	0	0	0	0	0	0	0	0	2	No	Not applicable (cefoxitin non-resistant)
37	Dairy products	Mendykara district, private household farm	R	I	R	S	S	R	I	S	S	S	S	S	S	S	I	S	0	0	1	1	1	0	0	0	0	0	0	0	0	0	0	0	0	0	0	0	0	2	No	Not applicable (cefoxitin non-resistant)
38	Pork	Rudny, Arman market	R	I	R	S	S	R	S	S	S	S	S	S	S	S	I	S	1	0	1	0	0	0	0	0	0	0	0	0	0	0	0	0	0	0	0	0	0	2	No	Not applicable (cefoxitin non-resistant)
39	Raw cow's milk	Bolshaya Churakovka	R	R	R	I	R	R	R	R	R	S	I	S	S	R	I	S	0	0	0	1	1	0	0	0	0	0	0	0	1	1	0	0	0	0	0	0	0	4	Yes	Putative BORSA-like phenotype
40	Raw cow's milk	Bolshaya Churakovka	R	R	R	I	R	R	R	R	R	S	S	S	S	R	I	S	0	0	1	1	1	0	0	0	0	0	0	0	0	0	0	0	0	0	0	0	0	4	Yes	Putative BORSA-like phenotype
41	Raw cow's milk	Bolshaya Churakovka	R	R	R	I	R	R	R	R	R	S	S	S	S	R	I	S	1	0	1	1	1	0	0	0	1	0	0	0	0	0	0	0	0	0	0	0	0	4	Yes	Putative BORSA-like phenotype
42	Raw cow's milk	Bolshaya Churakovka	R	R	R	S	S	R	S	R	R	S	S	S	S	S	I	S	1	0	1	0	0	0	0	0	0	0	0	0	0	0	0	0	0	0	0	0	0	3	Yes	Not applicable (cefoxitin non-resistant)
43	Poultry meat	Kostanay, Rauzet market	R	R	R	I	S	S	S	S	I	S	S	S	S	S	I	S	1	0	1	1	1	0	0	0	0	0	0	0	1	0	0	0	0	0	0	0	0	1	No	Not applicable (cefoxitin non-resistant)
44	Poultry meat	Kostanay, Ideal store	S	S	S	S	S	S	S	S	S	S	S	S	S	S	I	S	0	0	0	0	0	0	0	0	0	0	0	0	0	0	0	0	0	0	0	1	0	0	No	Not applicable (cefoxitin non-resistant)
45	Dairy products	Kostanay district	R	S	R	S	S	R	R	S	S	S	R	S	R	S	R	R	0	0	1	1	1	0	1	1	0	0	0	0	0	0	0	0	0	0	0	0	0	4	Yes	Not applicable (cefoxitin non-resistant)
46	Meat products	Kostanay, Ideal store	R	S	R	S	R	S	S	S	I	S	I	S	S	S	I	S	0	0	1	0	0	0	0	0	0	0	0	0	0	0	0	0	0	0	0	0	0	1	No	Putative BORSA-like phenotype
47	Poultry meat	Kostanay, Dastarkhan store	S	S	S	S	S	S	S	R	R	S	S	S	S	S	I	R	0	0	0	0	0	0	0	0	0	0	0	0	0	1	0	0	0	0	0	0	0	2	No	Not applicable (cefoxitin non-resistant)
48	Poultry meat	Kostanay, Store No. 15	R	R	R	S	R	R	S	R	R	S	S	S	S	S	I	S	1	1	1	0	0	1	0	0	0	1	1	0	0	1	1	0	0	0	0	1	0	3	Yes	MRSA
49	Poultry meat	Kostanay, Aziya store	R	R	R	S	R	R	R	R	R	S	I	S	S	R	R	R	1	0	1	1	1	0	0	0	1	0	0	0	0	0	0	0	0	0	0	0	0	5	Yes	Putative BORSA-like phenotype
50	Raw cow's milk	TOO Bek+	R	R	R	I	R	R	R	R	R	S	S	S	S	S	I	S	1	1	1	1	1	1	0	0	0	0	0	0	0	0	0	0	0	0	0	0	0	3	Yes	MRSA
51	Raw cow's milk	Asyl Kokshe	S	S	S	S	S	S	S	S	S	S	S	S	S	S	I	S	0	0	0	0	0	0	0	0	0	0	0	0	0	0	0	0	0	0	0	0	0	0	No	Not applicable (cefoxitin non-resistant)
52	Raw cow's milk	Kostanay, Solnechny market	S	S	S	S	S	S	S	R	S	S	S	S	S	S	I	S	0	0	1	0	0	0	0	0	0	0	0	0	0	0	0	0	0	0	0	0	0	1	No	Not applicable (cefoxitin non-resistant)
53	Meat products	Kostanay, Solnechny market	R	S	R	S	S	S	S	S	S	S	S	S	S	S	I	S	1	0	1	0	0	0	0	0	0	0	0	0	0	0	0	0	0	0	0	0	0	1	No	Not applicable (cefoxitin non-resistant)
54	Poultry meat	Kostanay, Skladskaya St., Myasnoy store	S	S	S	S	S	R	R	R	R	S	S	S	S	S	I	R	0	0	1	1	1	0	0	0	0	0	0	0	0	0	0	0	0	0	0	0	1	3	Yes	Not applicable (cefoxitin non-resistant)
55	Raw cow's milk	Kostanay district, Zhdanovka village	R	I	R	I	S	S	S	S	S	S	S	S	S	S	I	S	1	0	1	0	0	0	0	0	0	0	0	0	0	0	0	0	0	0	0	0	0	1	No	Not applicable (cefoxitin non-resistant)
56	Raw cow's milk	private household farm	R	S	R	S	S	S	S	S	S	S	S	S	S	S	I	S	0	0	0	0	0	0	0	0	0	0	0	0	0	0	0	0	0	0	0	0	0	1	No	Not applicable (cefoxitin non-resistant)
57	Poultry meat	Kostanay district, Zhdanovka village	S	S	S	I	S	S	S	R	S	S	S	S	S	S	I	S	0	0	0	0	0	1	0	0	0	0	0	0	0	0	0	0	0	0	0	0	1	1	No	Not applicable (cefoxitin non-resistant)
58	Poultry meat	Kostanay, Solnechny market	S	S	S	S	S	S	S	S	S	S	S	S	S	S	I	S	1	0	0	0	0	0	0	0	0	0	0	0	0	0	0	0	0	0	0	0	0	0	No	Not applicable (cefoxitin non-resistant)
59	Meat products	Kostanay, Aziya market	S	S	S	I	S	S	S	S	S	S	S	I	S	S	I	S	0	0	1	0	0	0	0	0	0	1	0	0	0	0	0	0	0	0	0	0	0	0	No	Not applicable (cefoxitin non-resistant)
60	Meat products	Kostanay, Aziya market	S	S	S	S	S	S	S	S	S	S	S	S	S	S	I	S	0	0	0	0	0	0	0	0	0	0	0	1	0	0	0	0	0	0	0	0	0	0	No	Not applicable (cefoxitin non-resistant)
61	Raw cow's milk	Fedorovka district	R	S	R	S	S	S	S	R	R	S	S	S	S	S	I	S	1	0	0	0	0	0	0	0	0	0	0	0	0	0	0	0	0	0	0	0	0	2	No	Not applicable (cefoxitin non-resistant)
62	Raw cow's milk	Kostanay, private household farm	S	S	S	S	S	R	S	R	S	S	S	I	S	S	I	R	0	0	1	0	0	0	0	0	0	0	0	0	0	0	0	0	0	0	0	0	0	3	Yes	Not applicable (cefoxitin non-resistant)
63	Poultry meat	Kostanay, Belorusskie Produkty store	S	S	S	S	S	S	S	S	S	S	S	S	S	S	I	S	0	0	1	0	0	0	0	0	0	0	0	0	0	0	0	0	0	0	0	0	0	0	No	Not applicable (cefoxitin non-resistant)
64	Raw cow's milk	B. Maylin district, Tobyl settlement, private household farm	S	S	S	S	S	S	S	R	S	S	S	S	S	S	R	R	0	0	0	0	0	0	0	0	0	0	0	0	1	1	0	0	0	0	0	0	0	2	No	Not applicable (cefoxitin non-resistant)
65	Raw cow's milk	Kostanay region, Mendykara district	S	S	S	S	S	S	S	S	S	S	S	S	S	S	I	S	0	0	0	1	1	0	0	0	0	0	0	0	0	0	0	0	0	0	0	0	0	0	No	Not applicable (cefoxitin non-resistant)
66	Raw cow's milk	Kostanay region, Mendykara district	S	S	S	S	S	S	S	S	S	S	S	S	S	S	I	S	0	0	0	0	0	0	0	0	0	0	0	0	0	0	0	0	0	0	0	0	1	0	No	Not applicable (cefoxitin non-resistant)
67	Raw cow's milk	Kostanay region, Mendykara district	S	S	R	I	S	S	S	R	S	S	S	S	S	S	I	S	1	0	1	0	0	0	0	0	0	0	0	0	0	0	0	0	0	0	0	0	0	2	No	Not applicable (cefoxitin non-resistant)
68	Raw cow's milk	Fedorovka district	R	S	R	S	S	S	S	R	R	S	S	S	S	S	I	S	1	0	0	0	0	1	0	0	0	0	0	0	0	0	0	0	0	0	0	0	0	2	No	Not applicable (cefoxitin non-resistant)
69	Poultry meat	Kostanay Central Market	S	S	S	S	S	R	S	S	S	S	S	S	S	S	R	S	0	0	1	1	1	1	0	0	0	1	1	1	1	1	1	0	0	0	0	0	0	2	No	Not applicable (cefoxitin non-resistant)
70	Poultry meat	Kostanay, Solnechny market	S	S	S	S	S	S	S	S	S	S	S	S	S	S	I	S	0	0	0	0	0	0	0	0	0	0	0	0	0	0	0	0	0	0	0	0	0	0	No	Not applicable (cefoxitin non-resistant)
71	Raw cow's milk	TOO Saryagash	S	S	S	S	S	R	R	R	R	S	S	I	S	S	I	S	0	0	1	1	1	0	0	0	0	0	0	0	0	0	0	0	0	0	0	0	0	2	No	Not applicable (cefoxitin non-resistant)
72	Raw cow's milk	TOO Saryagash	S	S	S	S	S	R	I	S	S	S	S	S	S	S	I	S	0	0	1	1	1	0	0	0	0	0	0	0	0	0	0	0	0	0	0	0	0	1	No	Not applicable (cefoxitin non-resistant)
73	Raw cow's milk	TOO Saryagash	S	S	S	S	S	R	I	R	R	S	I	I	S	S	I	S	0	0	1	1	1	0	1	1	0	0	0	0	0	0	0	0	0	0	0	0	0	2	No	Not applicable (cefoxitin non-resistant)
74	Raw cow's milk	TOO Saryagash	S	S	S	S	S	R	I	S	S	S	S	S	S	S	I	S	0	0	1	1	1	0	0	0	0	0	0	0	0	0	0	0	0	0	0	0	0	1	No	Not applicable (cefoxitin non-resistant)
75	Raw cow's milk	Kostanay region, Tobyl, private household farm	R	S	R	S	S	S	S	S	S	S	S	S	S	S	I	S	1	0	1	0	0	0	0	0	0	0	0	0	1	1	0	0	0	0	0	0	0	1	No	Not applicable (cefoxitin non-resistant)
76	Poultry meat	Kostanay, Solnechny market	S	S	S	S	S	S	S	S	S	S	S	S	S	S	I	S	0	0	0	0	0	0	0	0	0	0	0	0	0	0	0	0	0	0	0	0	0	0	No	Not applicable (cefoxitin non-resistant)
77	Beef	Zhitikara market	R	I	R	S	S	S	S	S	S	S	S	S	S	S	I	S	1	0	0	0	0	0	0	0	0	0	0	0	0	0	0	0	0	0	0	0	1	1	No	Not applicable (cefoxitin non-resistant)
78	Raw cow's milk	Uzynkol district	R	I	R	I	S	S	S	S	S	S	S	S	S	S	I	S	1	0	1	1	1	0	0	0	0	0	0	0	0	0	0	0	0	0	0	0	0	1	No	Not applicable (cefoxitin non-resistant)
79	Pork	Kostanay region, Zarechnoye settlement	R	I	R	I	S	S	S	S	S	S	S	S	S	S	I	S	1	0	0	1	1	0	0	0	0	0	0	0	0	0	0	0	0	0	0	0	0	1	No	Not applicable (cefoxitin non-resistant)
80	Raw cow's milk	TOO Bek+	S	S	S	S	S	R	S	S	S	S	S	S	S	S	I	S	0	0	1	0	0	1	0	0	0	0	0	0	0	1	0	0	0	0	0	1	1	1	No	Not applicable (cefoxitin non-resistant)
81	Raw cow's milk	TOO Bek+	S	S	S	S	S	R	S	S	S	S	S	S	S	S	I	S	0	0	1	0	0	0	0	0	0	0	0	0	0	0	0	0	0	0	0	0	0	1	No	Not applicable (cefoxitin non-resistant)
82	Raw cow's milk	TOO Bek+	S	S	S	S	S	R	S	S	S	S	S	S	S	S	I	S	0	0	0	0	0	0	0	0	0	0	0	0	0	0	0	0	0	0	0	0	0	1	No	Not applicable (cefoxitin non-resistant)
83	Raw cow's milk	TOO Bek+	S	S	S	S	S	R	I	S	S	S	S	S	S	S	I	S	0	0	1	1	1	0	0	0	0	0	0	0	0	0	0	0	0	0	0	0	0	1	No	Not applicable (cefoxitin non-resistant)
84	Raw cow's milk	TOO Bek+	S	S	S	S	S	S	S	S	S	S	S	S	S	S	I	S	0	0	1	0	0	0	0	0	0	0	0	0	0	0	0	0	0	0	0	0	0	0	No	Not applicable (cefoxitin non-resistant)
Notes: R/I/S = resistant/intermediate/susceptible, interpreted using EUCAST v.16.0 or manufacturer-specified criteria. Antimicrobial susceptibility categories, resistance genes, enterotoxin genes, and ELISA results represent original isolate-level data. The number of resistant antimicrobial classes, MDR status, and MRSA/putative BORSA-like classification were derived from these isolate-level data…
