# Supplementary material for: Prevalence, Toxigenicity and Antimicrobial Resistance of Staphylococcus aureus from Animal-Derived Food Products in the Kostanay Region, Kazakhstan: A Genotypic–Phenotypic Concordance Study
Source: Vet Sci. 2026 Jul 15;13(7):687. doi: 10.3390/vetsci13070687 (PMC13431563; doi:10.3390/vetsci13070687)
Supplement: Supplementary file 1 [file vetsci-13-00687-s001.zip › Table S3.xlsx]

## Sheet: Supp Table S2
Table S3. Raw data used to calculate sensitivity, specificity, positive predictive value (PPV), negative predictive value (NPV), and Cohen’s kappa coefficient.
Gene	Antibiotic / Toxin	Type	TP	FP	FN	TN	Total	Se (%)	Sp (%)	PPV (%)	NPV (%)	κ	Notes
blaZ	Benzylpenicillin	Resistance gene	32	5	10	37	84	76.2	88.1	86.5	78.7	0.64
mecA	Cefoxitin	Resistance gene	4	0	13	67	84	23.5	100	100	83.8	0.33
tet(K)	Tetracycline	Resistance gene	30	22	4	28	84	88.2	56	57.7	87.5	0.41
tetM	Tetracycline	Resistance gene	24	4	10	46	84	70.6	92	85.7	82.1	0.64
ermC	Erythromycin	Resistance gene	16	14	11	43	84	59.3	75.4	53.3	79.6	0.34
msrA	Erythromycin	Resistance gene	7	5	20	52	84	25.9	91.2	58.3	72.2	0.2
aac(6′)-aph(2″)	Gentamicin	Resistance gene	1	2	0	81	84	100	97.6	33.3	100	0.49
aph(3′)	Kanamycin	Resistance gene	2	1	1	80	84	66.7	98.8	66.7	98.8	0.65
dfrG	Sulfamethoxazole/Trimethoprim	Resistance gene	3	1	5	75	84	37.5	98.7	75	93.8	0.47
sea	SE type A	Enterotoxin gene	4	0	5	75	84	44.4	100	100	93.8	0.59
seb	SE type B	Enterotoxin gene	0	1	7	76	84	0	98.7	0	91.6	-0.02
sec	SE type C	Enterotoxin gene	1	0	7	76	84	12.5	100	100	91.6	0.21
sed	SE type D	Enterotoxin gene	0	0	11	73	84	0	100	N/A	86.9	0	PPV not calculable (TP=FP=0)
see	SE type E	Enterotoxin gene	1	0	11	72	84	8.3	100	100	86.7	0.13
Notes: TP = true positive; FP = false positive; FN = false negative; TN = true negative. Se = sensitivity = TP/(TP+FN); Sp = specificity = TN/(TN+FP); PPV = positive predictive value = TP/(TP+FP); NPV = negative predictive value = TN/(TN+FN); κ = Cohen’s kappa coefficient. PPV was not calculable for sed/SED because no PCR-positive isolates were detected.
